# Supplementary material for: Arabidopsis thaliana MYC2 and MYC3 Are Involved in Ethylene-Regulated Hypocotyl Growth as Negative Regulators
Source: Int J Mol Sci. 2024 Jul 23;25(15):8022. doi: 10.3390/ijms25158022 (PMC11311335; doi:10.3390/ijms25158022)
Supplement: Supplementary file 1 [file ijms-25-08022-s001.zip]

Archive with 1 entries (1 files):
- ijms-3082008-supplementary.pdf
